# Supplementary material for: Bidirectional effect of vitamin D on brown adipogenesis of C3H10T1/2 fibroblast-like cells
Source: PeerJ. 2023 Jan 31;11:e14785. doi: 10.7717/peerj.14785 (PMC9934812; doi:10.7717/peerj.14785)
Supplement: Supplemental Information 2 [file peerj-11-14785-s002.zip]

Archive with 3 entries (3 files):
- Figure1B_WB_uncropped_data.jpg
- Figure2A_2D_WB_uncropped_data.jpg
- Figure4B_5B_WB_uncropped_data.jpg
